# Supplementary material for: Intraluminal eradication via transmural supply blocking, a novel concept for the treatment of esophageal and gastric varices by endoscopic ultrasound-guided perforating vein blocking
Source: Gastroenterol Rep (Oxf). 2025 Aug 6;13:goaf069. doi: 10.1093/gastro/goaf069 (PMC12342188; doi:10.1093/gastro/goaf069)
Supplement: goaf069_Supplementary_Data [file goaf069_supplementary_data.zip]

Archive with 3 entries (3 files):
- supplementary_materials_1-_illustration_of_EUS_scan_of_perforating_vein.docx
- supplementary_materials_2-1_month-follow-up_of_2_cases.docx
- supplementary_materials_1-_illustration_of_EUS_scan_of_perorating_vein.docx
